# Supplementary material for: Antibacterial Activity and Untargeted Metabolomics Profiling of Acalypha arvensis Poepp
Source: Molecules. 2023 Nov 30;28(23):7882. doi: 10.3390/molecules28237882 (PMC10708339; doi:10.3390/molecules28237882)
Supplement: Supplementary file 1 [file molecules-28-07882-s001.zip]

Archive with 1 entries (1 files):
- molecules-2670324-supplementary.pdf
